# Supplementary material for: Characterizing performance improvement in primary care systems in Mesoamerica: A realist evaluation protocol
Source: Gates Open Res. 2018 Jan 3;2:1. [Version 1] doi: 10.12688/gatesopenres.12782.1 (PMC5801599; doi:10.12688/gatesopenres.12782.1)
Supplement: Supplementary file 1 [file gatesopenres-2-13842-s0000.tgz]

Archive with 1 entries (1 files):
- d0082959-cba4-4853-914d-064e288610d2.docx
